# Supplementary material for: Effects of Antiplatelet Drugs on Platelet-Dependent Coagulation Reactions
Source: Biomolecules. 2023 Jul 14;13(7):1124. doi: 10.3390/biom13071124 (PMC10377112; doi:10.3390/biom13071124)
Supplement: Supplementary file 1 [file biomolecules-13-01124-s001.zip]

Archive with 1 entries (1 files):
- biomolecules-2478400-supplementary.pdf
